# Supplementary material for: Modulation of TRPV1 on Odontoblast-like Cells Using Capsazepine-Loaded Nanogels
Source: Pharmaceutics. 2024 Mar 3;16(3):355. doi: 10.3390/pharmaceutics16030355 (PMC10975074; doi:10.3390/pharmaceutics16030355)
Supplement: Supplementary file 1 [file pharmaceutics-16-00355-s001.zip]

Archive with 1 entries (1 files):
- pharmaceutics-2819415-supplementary.pdf
